# Supplementary material for: Modest Longitudinal Associations Between Parent-Reported Dental Fear at Age 5 and Child-Reported Dental Fear at Age 9: A FinnBrain Birth Cohort Study
Source: Dent J (Basel). 2026 Jun 5;14(6):344. doi: 10.3390/dj14060344 (PMC13298212; doi:10.3390/dj14060344)
Supplement: Supplementary file 1 [file dentistry-14-00344-s001.zip]

Archive with 3 entries (3 files):
- Table S1. STROBE_checklist.pdf
- Table S2.pdf
- Table S3.pdf
